# Supplementary material for: A high Mn(II)-tolerance strain, Bacillus thuringiensis HM7, isolated from manganese ore and its biosorption characteristics
Source: PeerJ. 2020 Feb 19;8:e8589. doi: 10.7717/peerj.8589 (PMC7363044; doi:10.7717/peerj.8589)
Supplement: Supplemental Information 2 [file peerj-08-8589-s003.xlsx]

## Sheet: concentration
concentration(mg/L)	removal rate			OD600			pH
0	0	0	0	1.705	1.704	1.713	7.28	7.31	7.3
200	0.91115	0.90671	0.910485	1.753	1.695	1.732	7.21	7.2	7.18
400	0.95095	0.950135	0.950045	1.707	1.778	1.762	7.38	7.4	7.45
600	0.944347	0.939753	0.9409	1.817	1.992	1.877	8.02	8.04	8.09
800	0.5134	0.5085	0.4969	1.817	1.913	1.805	8.06	8.12	8.07
1000	0.54105	0.49755	0.4838	1.722	1.725	1.611	8.01	8.08	8.08
1500	0.390133	0.344067	0.328733	1.616	1.648	1.683	8.04	8.04	8.01
2000	0.27695	0.33025	0.28485	1.514	1.662	1.512	7.3	7.34	7.35
2500	0.26275	0.2854	0.2835	0.499	0.487	0.561	6.78	6.81	6.67
3000	0.189267	0.1628	0.167867	0.297	0.288	0.264	6.06	6.05	6.02
3500	0.1024	0.123371	0.136686	0.227	0.252	0.249	5.94	5.94	5.93
4000	0.09455	0.09505	0.0647	0.098	0.096	0.092	5.89	5.84	5.85
5000	0.0481	0.0318	0.0342	0.069	0.068	0.05	5.76	5.82	5.78
7500	0.0342667	0.0336667	0.00246667	0.048	0.03	0.031	5.86	5.88	5.78
10000	0.02085	0.01655	0.01295	0.031	0.03	0.031	5.89	5.78	5.8

## Sheet: time
Time(h)	removal rate			OD600			pH
0	0	0	0	0.014	0.012	0.013	5.7	5.76	5.8
12	0.16795	0.1574	0.1613	0.125	0.131	0.126	5.9	5.88	5.86
24	0.1735	0.1474	0.14575	0.143	0.142	0.152	6.08	6.07	6.05
36	0.18155	0.17295	0.1513	0.174	0.192	0.182	6.24	6.3	6.3
48	0.2124	0.25135	0.23245	0.583	0.581	0.615	7.08	7.12	7.17
60	0.20685	0.19355	0.2252	0.588	0.681	0.715	7.17	7.22	7.27
72	0.4624	0.54855	0.5413	1.225	1.385	1.381	7.94	7.95	7.91
84	0.55355	0.52745	0.5473	1.423	1.426	1.471	7.99	7.92	7.97
96	0.5402	0.55075	0.55465	1.599	1.563	1.489	7.93	8.01	8.04
108	0.5726	0.56805	0.5497	1.691	1.776	1.683	8.04	8.02	8.05
120	0.55805	0.5414	0.5536	1.648	1.786	1.804	8.09	8.06	8.04
132	0.55195	0.55475	0.52875	1.691	1.696	1.87	0+R2:T14	8.18	8.15
144	0.52305	0.5097	0.51635	1.747	1.777	1.735	8.07	8.19	8.2

## Sheet: temperature
temperature(C)	removal rate			OD600			pH
5	0.119425	0.12314	0.1217	0.033	0.02	0.017	5.43	5.46	5.48
10	0.139395	0.130625	0.139055	0.063	0.068	0.078	5.52	5.55	5.51
15	0.16152	0.168715	0.16269	0.665	0.532	0.566	6.57	6.51	6.42
20	0.265705	0.272875	0.272585	1.27	1.101	1.147	7.09	7.07	7.11
25	0.283845	0.286045	0.290285	1.304	1.265	1.304	7.21	7.18	7.23
30	0.57784	0.57747	0.57506	1.709	1.671	1.585	7.6	7.64	7.62
35	0.14472	0.14654	0.13159	0.383	0.388	0.391	5.36	5.38	5.38
40	0.139945	0.132535	0.14175	0.104	0.101	0.102	5.38	5.37	5.36

## Sheet: biomass
biomass	removal rate			OD600			pH
0.1	0.55713	0.558935	0.55886	1.52	1.626	1.482	8.06	8.07	8.08
0.5	0.608415	0.60125	0.6053	1.766	1.713	1.655	8.18	8.18	8.12
1	0.585265	0.585745	0.587705	1.645	1.668	1.612	8.11	8.1	8.07
2	0.587445	0.580035	0.58255	1.803	1.778	1.764	8.12	8.11	8.11
3	0.557105	0.5608	0.55734	1.808	1.657	1.677	8.09	8.11	8.06

## Sheet: pH
pH	removal rate			OD600			pH
3	0.09091	0.083345	0.08599	0.16	0.172	0.142	3.62	3.64	3.63
4	0.077955	0.07915	0.06921	0.197	0.165	0.191	4.67	4.67	4.63
5	0.606605	0.61035	0.60943	1.658	1.656	1.669	7.99	7.92	7.95
6	0.55616	0.55095	0.55074	1.598	1.692	1.638	8.05	8.12	8.05
7	0.534825	0.53341	0.5371	1.552	1.657	1.771	8	8.01	7.97
8	0.19175	0.18602	0.197225	0.638	0.787	0.557	8.14	8.16	8.15
9	0.150425	0.15935	0.15867	0.141	0.21	0.183	8.36	8.37	8.38
ck	0.56925	0.57344	0.57383	1.645	1.512	1.512	8.05	8.09	8.01
